# Supplementary material for: Brain-derived and in vitro-seeded alpha-synuclein fibrils exhibit distinct biophysical profiles
Source: eLife. 2024 Nov 25;13:RP92775. doi: 10.7554/eLife.92775 (PMC11588339; doi:10.7554/eLife.92775)
Supplement: Figure 3—source data 1. [file elife-92775-fig3-data1.zip]

Archive with 17 entries (16 files):
- FIgure 3_Source data 1/
- FIgure 3_Source data 1/Figure 3-PD-Brain derived.jpg
- __MACOSX/FIgure 3_Source data 1/._Figure 3-PD-Brain derived.jpg
- FIgure 3_Source data 1/Figure 3-DLB-SAA.jpg
- __MACOSX/FIgure 3_Source data 1/._Figure 3-DLB-SAA.jpg
- FIgure 3_Source data 1/Figure 3-PDD-SAA.tif
- __MACOSX/FIgure 3_Source data 1/._Figure 3-PDD-SAA.tif
- FIgure 3_Source data 1/Figure 3-MSA-SAA.jpg
- __MACOSX/FIgure 3_Source data 1/._Figure 3-MSA-SAA.jpg
- FIgure 3_Source data 1/Figure 3-MSA-Brain derived.jpg
- __MACOSX/FIgure 3_Source data 1/._Figure 3-MSA-Brain derived.jpg
- FIgure 3_Source data 1/Figure 3-PD-SAA.tif
- __MACOSX/FIgure 3_Source data 1/._Figure 3-PD-SAA.tif
- FIgure 3_Source data 1/Figure 3-DLB-Brain derived.jpg
- __MACOSX/FIgure 3_Source data 1/._Figure 3-DLB-Brain derived.jpg
- FIgure 3_Source data 1/Figure 3-PDD-Brain derived.jpg
- __MACOSX/FIgure 3_Source data 1/._Figure 3-PDD-Brain derived.jpg
