# Supplementary material for: Brain-derived and in vitro-seeded alpha-synuclein fibrils exhibit distinct biophysical profiles
Source: eLife. 2024 Nov 25;13:RP92775. doi: 10.7554/eLife.92775 (PMC11588339; doi:10.7554/eLife.92775)
Supplement: Figure 3—figure supplement 1—source data 1. [file elife-92775-fig3-figsupp1-data1.zip]

Archive with 55 entries (50 files):
- Figure 3 - figure supplement 1_Source data 1/
- Figure 3 - figure supplement 1_Source data 1/.DS_Store
- __MACOSX/Figure 3 - figure supplement 1_Source data 1/._.DS_Store
- Figure 3 - figure supplement 1_Source data 1/Figure 3 - figure supplement 1 - A/
- Figure 3 - figure supplement 1_Source data 1/Figure 3 - figure supplement 1 - D/
- Figure 3 - figure supplement 1_Source data 1/Figure 3 - figure supplement 1 - C/
- Figure 3 - figure supplement 1_Source data 1/Figure 3 - figure supplement 1 - B/
- Figure 3 - figure supplement 1_Source data 1/Figure 3 - figure supplement 1 - A/A_PD1_SAA.tif
- __MACOSX/Figure 3 - figure supplement 1_Source data 1/Figure 3 - figure supplement 1 - A/._A_PD1_SAA.tif
- Figure 3 - figure supplement 1_Source data 1/Figure 3 - figure supplement 1 - A/A_PD2_SAA.tif
- __MACOSX/Figure 3 - figure supplement 1_Source data 1/Figure 3 - figure supplement 1 - A/._A_PD2_SAA.tif
- Figure 3 - figure supplement 1_Source data 1/Figure 3 - figure supplement 1 - A/A_PD3_SAA.tif
- __MACOSX/Figure 3 - figure supplement 1_Source data 1/Figure 3 - figure supplement 1 - A/._A_PD3_SAA.tif
- Figure 3 - figure supplement 1_Source data 1/Figure 3 - figure supplement 1 - A/A_PD2_BD.jpg
- __MACOSX/Figure 3 - figure supplement 1_Source data 1/Figure 3 - figure supplement 1 - A/._A_PD2_BD.jpg
- Figure 3 - figure supplement 1_Source data 1/Figure 3 - figure supplement 1 - A/A_PD1_BD.jpg
- __MACOSX/Figure 3 - figure supplement 1_Source data 1/Figure 3 - figure supplement 1 - A/._A_PD1_BD.jpg
- Figure 3 - figure supplement 1_Source data 1/Figure 3 - figure supplement 1 - A/A_PD3_BD.jpg
- __MACOSX/Figure 3 - figure supplement 1_Source data 1/Figure 3 - figure supplement 1 - A/._A_PD3_BD.jpg
- Figure 3 - figure supplement 1_Source data 1/Figure 3 - figure supplement 1 - D/D_MSA1_BD.jpg
- __MACOSX/Figure 3 - figure supplement 1_Source data 1/Figure 3 - figure supplement 1 - D/._D_MSA1_BD.jpg
- Figure 3 - figure supplement 1_Source data 1/Figure 3 - figure supplement 1 - D/D_MSA3_BD.jpg
- __MACOSX/Figure 3 - figure supplement 1_Source data 1/Figure 3 - figure supplement 1 - D/._D_MSA3_BD.jpg
- Figure 3 - figure supplement 1_Source data 1/Figure 3 - figure supplement 1 - D/D_MSA1_SAA.jpg
- __MACOSX/Figure 3 - figure supplement 1_Source data 1/Figure 3 - figure supplement 1 - D/._D_MSA1_SAA.jpg
- Figure 3 - figure supplement 1_Source data 1/Figure 3 - figure supplement 1 - D/D_MSA2_BD.jpg
- __MACOSX/Figure 3 - figure supplement 1_Source data 1/Figure 3 - figure supplement 1 - D/._D_MSA2_BD.jpg
- Figure 3 - figure supplement 1_Source data 1/Figure 3 - figure supplement 1 - D/D_MSA2_SAA.jpg
- __MACOSX/Figure 3 - figure supplement 1_Source data 1/Figure 3 - figure supplement 1 - D/._D_MSA2_SAA.jpg
- Figure 3 - figure supplement 1_Source data 1/Figure 3 - figure supplement 1 - D/D_MSA3_SAA.jpg
- __MACOSX/Figure 3 - figure supplement 1_Source data 1/Figure 3 - figure supplement 1 - D/._D_MSA3_SAA.jpg
- Figure 3 - figure supplement 1_Source data 1/Figure 3 - figure supplement 1 - C/C_DLB3_BD.jpg
- __MACOSX/Figure 3 - figure supplement 1_Source data 1/Figure 3 - figure supplement 1 - C/._C_DLB3_BD.jpg
- Figure 3 - figure supplement 1_Source data 1/Figure 3 - figure supplement 1 - C/C_DLB1_BD.jpg
- __MACOSX/Figure 3 - figure supplement 1_Source data 1/Figure 3 - figure supplement 1 - C/._C_DLB1_BD.jpg
- Figure 3 - figure supplement 1_Source data 1/Figure 3 - figure supplement 1 - C/C_DLB2_BD.jpg
- __MACOSX/Figure 3 - figure supplement 1_Source data 1/Figure 3 - figure supplement 1 - C/._C_DLB2_BD.jpg
- Figure 3 - figure supplement 1_Source data 1/Figure 3 - figure supplement 1 - C/C_DLB2_SAA.jpg
- __MACOSX/Figure 3 - figure supplement 1_Source data 1/Figure 3 - figure supplement 1 - C/._C_DLB2_SAA.jpg
- Figure 3 - figure supplement 1_Source data 1/Figure 3 - figure supplement 1 - C/C_DLB3_SAA.jpg
- __MACOSX/Figure 3 - figure supplement 1_Source data 1/Figure 3 - figure supplement 1 - C/._C_DLB3_SAA.jpg
- Figure 3 - figure supplement 1_Source data 1/Figure 3 - figure supplement 1 - C/C_DLB1_SAA.jpg
- __MACOSX/Figure 3 - figure supplement 1_Source data 1/Figure 3 - figure supplement 1 - C/._C_DLB1_SAA.jpg
- Figure 3 - figure supplement 1_Source data 1/Figure 3 - figure supplement 1 - B/B_PDD3_SAA.tif
- __MACOSX/Figure 3 - figure supplement 1_Source data 1/Figure 3 - figure supplement 1 - B/._B_PDD3_SAA.tif
- Figure 3 - figure supplement 1_Source data 1/Figure 3 - figure supplement 1 - B/B_PDD2_SAA.tif
- __MACOSX/Figure 3 - figure supplement 1_Source data 1/Figure 3 - figure supplement 1 - B/._B_PDD2_SAA.tif
- Figure 3 - figure supplement 1_Source data 1/Figure 3 - figure supplement 1 - B/B_PDD1_SAA.tif
- __MACOSX/Figure 3 - figure supplement 1_Source data 1/Figure 3 - figure supplement 1 - B/._B_PDD1_SAA.tif
- Figure 3 - figure supplement 1_Source data 1/Figure 3 - figure supplement 1 - B/B_PDD2_BD.jpg
- __MACOSX/Figure 3 - figure supplement 1_Source data 1/Figure 3 - figure supplement 1 - B/._B_PDD2_BD.jpg
- Figure 3 - figure supplement 1_Source data 1/Figure 3 - figure supplement 1 - B/B_PDD1_BD.jpg
- __MACOSX/Figure 3 - figure supplement 1_Source data 1/Figure 3 - figure supplement 1 - B/._B_PDD1_BD.jpg
- Figure 3 - figure supplement 1_Source data 1/Figure 3 - figure supplement 1 - B/B_PDD3_BD.jpg
- __MACOSX/Figure 3 - figure supplement 1_Source data 1/Figure 3 - figure supplement 1 - B/._B_PDD3_BD.jpg
