# Supplementary material for: Brain-derived and in vitro-seeded alpha-synuclein fibrils exhibit distinct biophysical profiles
Source: eLife. 2024 Nov 25;13:RP92775. doi: 10.7554/eLife.92775 (PMC11588339; doi:10.7554/eLife.92775)
Supplement: Figure 3—figure supplement 1—source data 2. [file elife-92775-fig3-figsupp1-data2.zip]

Archive with 3 entries (2 files):
- Figure 3 - figure supplement 1_Source data 2/
- Figure 3 - figure supplement 1_Source data 2/Figure 3-figure supplement 1 _source data 2.pdf
- __MACOSX/Figure 3 - figure supplement 1_Source data 2/._Figure 3-figure supplement 1 _source data 2.pdf
