# Supplementary material for: Brain-derived and in vitro-seeded alpha-synuclein fibrils exhibit distinct biophysical profiles
Source: eLife. 2024 Nov 25;13:RP92775. doi: 10.7554/eLife.92775 (PMC11588339; doi:10.7554/eLife.92775)
Supplement: Figure 4—source data 1. [file elife-92775-fig4-data1.zip]

Archive with 45 entries (39 files):
- Figure 4_Source data 1/
- Figure 4_Source data 1/.DS_Store
- __MACOSX/Figure 4_Source data 1/._.DS_Store
- Figure 4_Source data 1/Fig.4_C/
- __MACOSX/Figure 4_Source data 1/._Fig.4_C
- Figure 4_Source data 1/Fig.4_D/
- __MACOSX/Figure 4_Source data 1/._Fig.4_D
- Figure 4_Source data 1/Fig.4_E/
- __MACOSX/Figure 4_Source data 1/._Fig.4_E
- Figure 4_Source data 1/Fig.4_B/
- __MACOSX/Figure 4_Source data 1/._Fig.4_B
- Figure 4_Source data 1/Fig.4_A/
- __MACOSX/Figure 4_Source data 1/._Fig.4_A
- Figure 4_Source data 1/Fig.4_C/C_DLB_1.tif
- __MACOSX/Figure 4_Source data 1/Fig.4_C/._C_DLB_1.tif
- Figure 4_Source data 1/Fig.4_C/C_DLB_3.tif
- __MACOSX/Figure 4_Source data 1/Fig.4_C/._C_DLB_3.tif
- Figure 4_Source data 1/Fig.4_C/C_DLB_2.tif
- __MACOSX/Figure 4_Source data 1/Fig.4_C/._C_DLB_2.tif
- Figure 4_Source data 1/Fig.4_D/D_MSA_2.tif
- __MACOSX/Figure 4_Source data 1/Fig.4_D/._D_MSA_2.tif
- Figure 4_Source data 1/Fig.4_D/D_MSA_3.tif
- __MACOSX/Figure 4_Source data 1/Fig.4_D/._D_MSA_3.tif
- Figure 4_Source data 1/Fig.4_D/D_MSA_1.tif
- __MACOSX/Figure 4_Source data 1/Fig.4_D/._D_MSA_1.tif
- Figure 4_Source data 1/Fig.4_E/hc1_PK_120sec.tif
- __MACOSX/Figure 4_Source data 1/Fig.4_E/._hc1_PK_120sec.tif
- Figure 4_Source data 1/Fig.4_E/E_HC_2.tif
- __MACOSX/Figure 4_Source data 1/Fig.4_E/._E_HC_2.tif
- Figure 4_Source data 1/Fig.4_E/E_HC_3.tif
- __MACOSX/Figure 4_Source data 1/Fig.4_E/._E_HC_3.tif
- Figure 4_Source data 1/Fig.4_E/Selene 2024-04-23 07h11m18s(Chemiluminescence).tif
- __MACOSX/Figure 4_Source data 1/Fig.4_E/._Selene 2024-04-23 07h11m18s(Chemiluminescence).tif
- Figure 4_Source data 1/Fig.4_B/B_PDD_2.tif
- __MACOSX/Figure 4_Source data 1/Fig.4_B/._B_PDD_2.tif
- Figure 4_Source data 1/Fig.4_B/B_PDD_3.tif
- __MACOSX/Figure 4_Source data 1/Fig.4_B/._B_PDD_3.tif
- Figure 4_Source data 1/Fig.4_B/B_PDD_1.tif
- __MACOSX/Figure 4_Source data 1/Fig.4_B/._B_PDD_1.tif
- Figure 4_Source data 1/Fig.4_A/A_PD_3.tif
- __MACOSX/Figure 4_Source data 1/Fig.4_A/._A_PD_3.tif
- Figure 4_Source data 1/Fig.4_A/A_PD_2.tif
- __MACOSX/Figure 4_Source data 1/Fig.4_A/._A_PD_2.tif
- Figure 4_Source data 1/Fig.4_A/A_PD_1.tif
- __MACOSX/Figure 4_Source data 1/Fig.4_A/._A_PD_1.tif
