# Supplementary material for: Brain-derived and in vitro-seeded alpha-synuclein fibrils exhibit distinct biophysical profiles
Source: eLife. 2024 Nov 25;13:RP92775. doi: 10.7554/eLife.92775 (PMC11588339; doi:10.7554/eLife.92775)
Supplement: Figure 6—source data 1. [file elife-92775-fig6-data1.zip]

Archive with 9 entries (8 files):
- Figure 6_Source data 1/
- Figure 6_Source data 1/Brain_derived_MJFR-14.jpg
- __MACOSX/Figure 6_Source data 1/._Brain_derived_MJFR-14.jpg
- Figure 6_Source data 1/Brain_derived_pS129.jpg
- __MACOSX/Figure 6_Source data 1/._Brain_derived_pS129.jpg
- Figure 6_Source data 1/SAA_pS129.jpg
- __MACOSX/Figure 6_Source data 1/._SAA_pS129.jpg
- Figure 6_Source data 1/SAA_MJFR-14.jpg
- __MACOSX/Figure 6_Source data 1/._SAA_MJFR-14.jpg
