# Supplementary material for: Brain-derived and in vitro-seeded alpha-synuclein fibrils exhibit distinct biophysical profiles
Source: eLife. 2024 Nov 25;13:RP92775. doi: 10.7554/eLife.92775 (PMC11588339; doi:10.7554/eLife.92775)
Supplement: Figure 6—figure supplement 1—source data 1. [file elife-92775-fig6-figsupp1-data1.zip]

Archive with 9 entries (8 files):
- Figure 6 - figure supplement 1_Source data 1/
- Figure 6 - figure supplement 1_Source data 1/MSA_pS129_slot_blot.jpg
- __MACOSX/Figure 6 - figure supplement 1_Source data 1/._MSA_pS129_slot_blot.jpg
- Figure 6 - figure supplement 1_Source data 1/PD_pS129_slot_blot.jpg
- __MACOSX/Figure 6 - figure supplement 1_Source data 1/._PD_pS129_slot_blot.jpg
- Figure 6 - figure supplement 1_Source data 1/PDD_pS129_slot_blot.jpg
- __MACOSX/Figure 6 - figure supplement 1_Source data 1/._PDD_pS129_slot_blot.jpg
- Figure 6 - figure supplement 1_Source data 1/DLB_pS129_slot_blot.jpg
- __MACOSX/Figure 6 - figure supplement 1_Source data 1/._DLB_pS129_slot_blot.jpg
