# Supplementary material for: Brain-derived and in vitro-seeded alpha-synuclein fibrils exhibit distinct biophysical profiles
Source: eLife. 2024 Nov 25;13:RP92775. doi: 10.7554/eLife.92775 (PMC11588339; doi:10.7554/eLife.92775)
Supplement: Figure 6—figure supplement 1—source data 2. [file elife-92775-fig6-figsupp1-data2.zip]

Archive with 4 entries (3 files):
- Figure 6 - figure supplement 1_Source data 2/
- __MACOSX/._Figure 6 - figure supplement 1_Source data 2
- Figure 6 - figure supplement 1_Source data 2/Figure 6-figure supplement 1_Source data 2.pdf
- __MACOSX/Figure 6 - figure supplement 1_Source data 2/._Figure 6-figure supplement 1_Source data 2.pdf
